# Supplementary material for: Bioinformatic and Molecular Analysis of Inverse Autotransporters from Escherichia coli
Source: mSphere. 2019 Aug 28;4(4):e00572-19. doi: 10.1128/mSphere.00572-19 (PMC6714894; doi:10.1128/mSphere.00572-19)
Supplement: DATA SET S1 [file mSphere.00572-19-st001.xlsx]

## Sheet: Dataset S1
Dataset S1. Prevelance of IAT proteins in 126 completely sequenced E. coli genomes collection
Strain	Accession	ST	Phylogroup	fdeC	yeeJ	iatA	iatB	iatC	iatD
2009EL-2050	CP003297	678	B1	1	0	1	0	0	0
2009EL-2071	CP003301	678	B1	1	0	1	0	0	0
2011C-3493	CP003289	678	B1	1	0	1	0	0	0
NRG 857C	CP001855	135	B2	1	0	1	1	0	0
JJ1886	CP006784	131	B2	1	0	1	1	0	0
ER2796	CP009644	10	A	0	1	1	0	0	0
ER3413	CP009789	10	A	0	1	1	0	0	0
C2566	CP014268	93	A	0	1	1	0	0	0
C3026	CP014272	10	A	0	1	1	0	0	0
C3029	CP014269	93	A	0	1	1	0	0	0
DHB4	CP014270	10	A	0	1	1	0	0	0
W	CP002185	1079	B1	1	0	1	0	0	0
28RC1	CP015020	11	E	1	1	1	0	0	0
SRCC 1675	CP015022	11	E	1	0	1	0	0	0
VR50	CP011134	10	A	0	0	1	0	0	0
C227-11	CP011331	678	B1	1	0	1	0	0	0
NCM3722	CP011495	10	A	0	1	1	0	0	0
42	FN554766	414	D	1	0	1	1	1	0
UTI89	CP000243	95	B2	1	0	1	1	0	0
ECONIH1	CP009859	648	B2	1	0	1	1	1	0
RM12581	CP007136	32	E	0	0	1	0	0	1
RM12761	CP007133	6130	E	0	0	1	1	0	0
RM13514	CP006027	32	E	0	0	1	0	0	1
RM13516	CP006262	6130	E	0	0	1	0	0	0
SS17	CP008805	11	E	1	1	1	0	0	0
ETEC H10407	FN649414	48	A	1	0	1	0	0	0
FAP1	CP009578	453	B1	1	0	1	0	0	0
K-12 substr. DH10B	CP000948	1060	A	0	1	1	0	0	0
EC4115	CP001164	11	E	1	1	1	0	0	0
WS4202	CP012802	11	E	1	0	1	0	0	0
K-12 substr. BW2952	CP001396	10	A	0	1	1	0	0	0
EC958	HG941718	131	B2	1	0	1	1	0	0
SMS-3-5	CP000970	354	F	1	1	1	1	1	1
KLY	CP008801	10	A	0	1	1	0	0	0
LY180	CP006584	1079	B1	1	0	1	0	0	0
K-12 substr. BW25113	CP009273	10	A	0	1	1	0	0	0
K-12 substr. W3110	AP009048	10	A	0	1	1	0	0	0
536	CP000247	127	B2	1	0	1	1	0	0
789	CP010315	88	E	1	0	1	0	0	0
E2348/69	FM180568	15	B2	1	0	1	1	0	0
BL21(DE3)	CP001509	93	A	0	1	1	0	0	0
REL606	CP000819	93	A	1	1	1	0	0	0
APEC O1	CP000468	95	B2	1	0	1	1	0	0
MNCRE44	CP010876	131	B2	1	0	1	1	0	0
JJ1887	CP014316	131	B2	1	0	1	1	0	0
CD306	CP013831	131	B2	1	0	1	1	0	0
G749	CP014488	131	B2	1	0	1	1	0	0
JJ1897	CP013837	131	B2	1	0	1	1	0	0
JJ2434	CP013835	131	B2	1	0	1	1	0	0
MVAST0167	CP014492	131	B2	1	0	1	1	0	0
SaT040	CP014495	131	B2	1	0	1	1	0	0
ZH063	CP014522	131	B2	1	0	1	0	0	0
ZH193	CP014497	131	B2	1	0	1	1	0	0
SS52	CP010304	11	E	1	1	1	0	0	0
UM146	CP002167	643	B2	1	0	1	1	0	0
K-12 substr. RV308	LM995446	10	A	0	1	1	0	0	0
TW14359	CP001368	11	E	1	1	1	0	0	0
K-12 substr. MG1655	CP014225	10	A	0	1	1	0	0	0
MRE600	CP014197		A	1	0	1	0	0	0
C43(DE3)	CP011938	93	A	0	1	1	0	0	0
RM12579	CP003109	335	E	1	0	1	0	0	1
K-12 substr. MC4100	HG738867	10	A	0	1	1	0	0	0
C321.deltaA	CP006698	10	A	0	1	1	0	0	0
EDL933	CP008957	11	E	1	1	1	0	0	0
1303	CP009166	10	A	0	1	1	0	0	0
ECC-1470	CP010344	847	B1	1	0	1	0	0	0
2009C-3133	CP013025	117	B2	1	0	1	1	0	0
2012C-4227	CP013029	119	A	0	0	1	0	0	0
P12b	CP002291	10	A	0	0	1	0	0	0
PCN033	CP006632	5147	D	1	1	1	0	0	1
PCN061	CP006636	46	A	1	0	1	0	0	0
SEC470	CP013962	48	A	1	0	1	0	0	0
CE10	CP003034	62	F	0	0	1	1	0	0
K-12 substr. HMS174	LM993812	1060	A	0	1	1	0	0	0
Sakai substr. RIMD 0509952	BA000007	11	E	1	0	1	0	0	0
APEC O78	CP004009	23	C	1	0	1	0	0	0
CI5	CP011018	5082	B1	0	1	1	0	0	0
ATCC 25922	CP009072	73	B2	1	0	1	1	0	0
LF82	CU651637	135	B2	1	0	1	1	0	0
IHE3034	CP001969	95	B2	1	0	1	1	0	0
11128	AP010960	16	B1	0	0	1	0	0	0
11368	AP010953	21	B1	1	0	1	0	0	0
12009	AP010958	17	B1	1	0	1	0	0	0
SE11	AP009240	156	B1	1	0	1	0	0	0
PMV-1	HG428755	95	B2	1	0	1	1	0	0
CFSAN029787	CP011416	99	B1	1	1	1	0	0	0
SQ110	CP011322	10	A	0	1	1	0	0	0
SQ171	CP011323	10	A	0	1	1	0	0	0
SQ2203	CP011324	10	A	0	1	1	0	0	0
SQ37	CP011320	10	A	0	1	1	0	0	0
SQ88	CP011321	10	A	0	1	1	0	0	0
B7A	CP005998	94	B1	1	0	1	0	0	0
E24377A	CP000800	1132	B1	1	0	1	0	0	0
HS	CP000802	46	A	1	0	1	0	0	0
clone D i14	CP002212	73	B2	1	0	1	1	0	0
clone D i2	CP002211	73	B2	1	0	1	1	0	0
Nissle 1917	CP007799	73	B2	1	0	1	1	0	0
C41(DE3)	CP010585	93	A	0	1	1	0	0	0
UMNF18	AGTD01000001	10	A	0	1	1	0	0	0
UMNK88	CP002729	100	A	1	0	1	0	0	0
SF-088	CP012635	95	B2	1	0	1	1	0	0
SF-166	CP012633	95	B2	1	0	1	1	0	0
SF-173	CP012631	95	B2	1	0	1	1	0	0
SF-468	CP012625	95	B2	1	0	1	1	0	0
uk_P46212	CP013658	131	B2	1	0	1	1	0	0
DH1	CP001637	1060	A	0	1	1	0	0	0
JEONG-1266	CP014314	11	E	1	0	1	0	0	0
SE15	AP009378	131	B2	1	0	1	1	0	0
ED1a	CU928162	452	B2		1	1
IAI1	CU928160	1128	B1	1	0	1	0	0	0
IAI39	CU928164	62	F	0	0	1	1	1	0
S88	CU928161	95	B2	1	0	1	1	0	1
UMN026	CU928163	597	D	1	1	1	1	0	0
KO11FL	CP002970	1079	B1	1	0	1	0	0	0
ACN001	CP007442	23	C	1	0	1	0	0	0
CFT073	AE014075	73	B2	1	0	1	1	0	0
RS218	CP007149	95	B2	1	0	1	1	0	0
ST2747	CP007394	6131	D	1	1	1	1	0	0
ST540	CP007391	540	A	1	0	1	0	0	0
Xuzhou21	CP001925	11	E	1	1	1	0	0	0
94-3024	CP009106	672	B1	1	0	1	0	0	0
RM9387	CP009104	2773	B1	0	1	1	0	0	0
ABU 83972	CP001671	73	B2	1	0	1	1	0	0
K-12 substr. GM4792	CP011342	10	A	0	1	1	0	0	0
CB9615	CP001846	335	E	1	0	1	0	0	1
APEC IMT5155	CP005930	140	B2	1	0	1	1	0	0
