# Supplementary material for: Bioinformatic and Molecular Analysis of Inverse Autotransporters from Escherichia coli
Source: mSphere. 2019 Aug 28;4(4):e00572-19. doi: 10.1128/mSphere.00572-19 (PMC6714894; doi:10.1128/mSphere.00572-19)
Supplement: DATA SET S2 [file mSphere.00572-19-st002.xlsx]

## Sheet: Dataset S2
Dataset S2. Prevelance of IAT proteins in the ECOR collection
Strain	fdeC	yeeJ	iatA	iatB	iatC	iatD
ECOR 01	+	+	+
ECOR 02	+		+
ECOR 03	+		+
ECOR 04	+	+	+
ECOR 05	+	+	+
ECOR 06	+	+	+
ECOR 07	+		+
ECOR 08	+		+
ECOR 09	+		+
ECOR 10	+		+
ECOR 11	+		+
ECOR 12	+	+	+
ECOR 13	+	+	+			+
ECOR 14	+	+	+
ECOR 15	+	+	+
ECOR 16	+		+
ECOR 17	+	+	+
ECOR 18	+		+
ECOR 19		+	+
ECOR 20
ECOR 21	+	+
ECOR 22		+	+
ECOR 23	+	+	+			+
ECOR 24			+
ECOR 25			+
ECOR 26	+	+	+
ECOR 27		+	+
ECOR 28	+		+
ECOR 29		+
ECOR 30	+	+	+
ECOR 31		+
ECOR 32	+	+	+
ECOR 33	+	+	+
ECOR 34	+	+	+
ECOR 35				+	+
ECOR 36	+			+	+
ECOR 37	+	+	+
ECOR 38	+		+	+	+
ECOR 39	+		+	+	+
ECOR 40	+		+	+	+
ECOR 41	+		+	+	+
ECOR 42	+		+		+	+
ECOR 43	+		+		+
ECOR 44				+	+	+
ECOR 45	+		+
ECOR 46	+		+	+	+	+
ECOR 47	+	+	+	+	+	+
ECOR 48	+		+		+	+
ECOR 49	+		+	+	+
ECOR 50	+		+	+	+
ECOR 51	+		+	+
ECOR 52			+	+
ECOR 53	+		+	+
ECOR 54	+		+	+
ECOR 55	+		+	+
ECOR 56	+		+	+
ECOR 57	+		+	+
ECOR 58	+		+
ECOR 59	+		+	+
ECOR 60	+		+	+
ECOR 61	+		+	+
ECOR 62	+		+	+
ECOR 63	+		+	+
ECOR 64	+		+	+
ECOR 65	+		+	+
ECOR 66	+		+	+
ECOR 67	+	+	+
ECOR 68	+		+
ECOR 69	+	+	+
ECOR 70			+
ECOR 71	+		+
ECOR 72	+	+	+
