# Supplementary material for: Bioinformatic and Molecular Analysis of Inverse Autotransporters from Escherichia coli
Source: mSphere. 2019 Aug 28;4(4):e00572-19. doi: 10.1128/mSphere.00572-19 (PMC6714894; doi:10.1128/mSphere.00572-19)
Supplement: DATA SET S3 [file mSphere.00572-19-st003.xlsx]

## Sheet: Dataset S3
Dataset S3. List of strains and plamids used in this study
Strain/ Plasmid	Description	Reference
Strain
ECOR 1 to 72	Reference collection of E. coli strains	1
BL21 (DE3)	F– ompT hsdSB(rB–, mB–) gal dcm (DE3)	Stratagene
SMS-3-5	Strain isolated from Shipyard Creek, Charleston, South Carolina	2
SMS-3-5c	SMS-3-5 without pSMS35_130	This study
SMS-3-5leuO	SMS-3-5leuO::cm; CmR	This study
SMS-3-5leuO(pSU2718)	SMS-3-5leuO + pSU2718; CmR	This study
SMS-3-5leuO(pLeuO)	SMS-3-5leuO + pLeuO; CmR	This study
SMS-3-5leuO(pVeaB)	SMS-3-5leuO + pVeaB; CmR	This study
SMS-3-5lacIZ	SMS-3-5lacIZ::gfp	This study
SMS-3-5lacIZ veaB::lacZ	SMS-3-5lacIZ::gfp veaB::lacZ	This study
MS427	MG1655flu	3
MS427pSU2718	MG1655flu + pSU2718; CmR	4
MS427pVeaA	MG1655flu + pVeaA; CmR	This study
MS427pVeaB	MG1655flu + pVeaB; CmR	This study
MS427pVeaC	MG1655flu + pVeaC; CmR	This study
MS427pVeaD	MG1655flu + pVeaD; CmR	This study
OS56	MG1655flu; GFP+ AmpR	5
OS56pSU2718	MG1655flu; + pSU2718; GFP+ AmpR Cmr	4
OS56pVeaA	MG1655flu; + pVeaA; GFP+ AmpR Cmr	This study
OS56pVeaB	MG1655flu; + pVeaB; GFP+ AmpR Cmr	This study
OS56pVeaC	MG1655flu; + pVeaC; GFP+ AmpR Cmr	This study
OS56pVeaD	MG1655flu; + pVeaD; GFP+ AmpR Cmr	This study
Plasmids
pMCSG7	Ligation-independent cloning vector	6
pKD3	Template for Cm gene amplification	7
pMDP-2	λ-red recombinase expressing plasmid containing the sacB gene	This study
pSU2718	pACYC184-derived cloning plasmid	8
pVeaA	veaA in pSU2718	This study
pVeaB	veaB in pSU2718	This study
pVeaC	veaC in pSU2718	This study
pVeaD	veaD in pSU2718	This study
pLeuO	leuO in pSU2718	This study
pSMS_130cure	Curing plasmid to remove pSMS35_130	This study
1	Ochman, H., and Selander, R.K. (1984) Standard reference strains of Escherichia coli from natural populations. J Bacteriol 157: 690-693.
2	Fricke, W.F., Wright, M.S., Lindell, A.H., Harkins, D.M., Baker-Austin, C., Ravel, J., and Stepanauskas, R. (2008) Insights into the environmental resistance gene pool from the genome sequence of the multidrug-resistant environmental isolate Escherichia coli SMS-3-5. J Bacteriol 190: 6779-6794.
3	Reisner, A., Haagensen, J.A., Schembri, M.A., Zechner, E.L., and Molin, S. (2003) Development and maturation of Escherichia coli K-12 biofilms. Mol Microbiol 48: 933-946.
4	Easton, D.M., Allsopp, L.P., Phan, M.D., Moriel, D.G., Goh, G.K., Beatson, S.A. et al. (2014) The Intimin-Like Protein FdeC Is Regulated by H-NS and Temperature in Enterohemorrhagic Escherichia coli. Applied and Environmental Microbiology 80: 7337-7347.
5	Sherlock, O., Schembri, M.A., Reisner, A., and Klemm, P. (2004) Novel roles for the AIDA adhesin from diarrheagenic Escherichia coli: cell aggregation and biofilm formation. J Bacteriol 186: 8058-8065.
6	Eschenfeldt, W.H., Lucy, S., Millard, C.S., Joachimiak, A., and Mark, I.D. (2009) A family of LIC vectors for high-throughput cloning and purification of proteins. Methods Mol Biol 498: 105-115.
7	Datsenko, K.A., and Wanner, B.L. (2000) One-step inactivation of chromosomal genes in Escherichia coli K-12 using PCR products. Proc Natl Acad Sci U S A 97: 6640-6645.
8	Martinez, E., Bartolome, B., and de la Cruz, F. (1988) pACYC184-derived cloning vectors containing the multiple cloning site and lacZ alpha reporter gene of pUC8/9 and pUC18/19 plasmids. Gene 68: 159-162.
