# Supplementary material for: Bioinformatic and Molecular Analysis of Inverse Autotransporters from Escherichia coli
Source: mSphere. 2019 Aug 28;4(4):e00572-19. doi: 10.1128/mSphere.00572-19 (PMC6714894; doi:10.1128/mSphere.00572-19)
Supplement: DATA SET S4 [file mSphere.00572-19-st004.xlsx]

## Sheet: Dataset S4
Dataset S4. List of primers used in this study
Primer	Sequence	Description
4366	CGTCGAGGTACCATGGTTTTTCATTTTTTACCGGAAGTT	For cloning iatA into pSU2718
4367	CGTCGATCTAGATTACGGTTCCCAGCGCA
4368	CGTCGAGGTACCATGCTGCGATGGACACG	For cloning iatB into pSU2718
4369	CGTCGATCTAGACTATTTCTTGCTGTAATTGACCTGC
4370	CGTCGAGGTACCATGGCAGGGAAAGCGC	For cloning iatC into pSU2718
4371	CGTCGATCTAGATTAATAATACTCTACGCACAAGCCAG
4372	CGTCGAGGTACCATGGCTTCAACAAATGCGC	For cloning iatD into pSU2718
4373	CGTCGATCTAGATTAAAGTGATTTACGGCAGGCG
6468	CGCCGAGCTCATAATAAGGAATTAAGTATGCCAGAGGTACAAACAG	For cloning leuO into pSU2718
6469	CGCGAAGCTTTTAGCGTTTGCAAATTGAG
4820	TACTTCCAATCCAATGCGCGAAAAACCTTAACGGTGTTTC	For cloning a segment of the iatA gene encoding a 115 amino acid fragment of the passenger domain into LicA
4821	TTATCCACTTCCAATGTTACGGTTCCCAGCGCAG
4822	TACTTCCAATCCAATGCGTGCACTACCGAGACTCCCTG	For cloning a segment of the iatB gene encoding a 120 amino acid fragment of the passenger domain into LicA
4823	TTATCCACTTCCAATGCTATTTCTTGCTGTAATTGACCTGC
4824	TACTTCCAATCCAATGCGGGTGTAAAATTCAGGGCGAC	For cloning a segment of the iatC gene encoding a 100 amino acid fragment of the passenger domain into LicA
4825	TTATCCACTTCCAATGTTAATAATACTCTACGCACAAGCCAG
4826	TACTTCCAATCCAATGCGACGGCTAAATTCCCGAGC	For cloning a segment of the iatD gene encoding a 202 amino acid fragment of the passenger domain into LicA
4827	TTATCCACTTCCAATGTTAAAGTGATTTACGGCAGGCG
4973	GTATTTTGGTGATCGTGTCG	RT-PCR for iatA
4974	GGTTATCTTCCACCACTACT
4975	GATGGTGTAGATGGTGTGGT	RT-PCR for iatB
4976	TTCTTGCTGTAATTGACCTG
4977	AGGGGAAAAATGGAGATATG	RT-PCR for iatC
4978	TAATACTCTACGCACAAGCC
4979	CCCCTTCGTGAACTTTCT	RT-PCR for iatD
4980	AAAGTGATTTACGGCAGGC
3746	TCCTCCTTAGTTCCTATTCC	To generate leuO knockout in SMS-3-5
3747	GTCTTGAGCGATTGTGTAGG
7560	GTGCTGCGGTGGTTAAAACA
7561	GGAATAGGAACTAAGGAGGATTGATCTGTTTGTACCTCTG
7562	CCTACACAATCGCTCAAGACGTCTCAATTTGCAAACGCTA
7563	CAGTAATCGCATTGGTCGC
3997	GCAAAACCTTTCGCGGTATGGCATGATAGCGCCCGGAAGAGAGTCAATTCAGGGCGGCCGCTAGGGCGAATTGACATTGTG	To generate SMS-3-5lacIZ::cm
3998	CATAATGGATTTCCTTACGCGAAATACGGGCAGACATAGCCTGCCCGGTTATTAGTCGACGTGTAGGCTGGAGCTGCTTC
5836	AGTGAATCCGTAATCATGGTCATGTGCTTTCCCTGTGACGATAAAG	To generate SMS-3-5lacIZ iatB::lacZ-cm
5837	CGAAGCAGCTCCAGCCTACACGCAGGTCAATTACAGCAAGAC
5830	GTAATACCCTGACGCCGACT
5833	CTGAGTGATAGGCTGGATTTC
2209	CGTAATTCCGGATGAGCATT	Arbitary PCR to determine transposon insertion site (1st round)
1800	GGCCACGCGTCGACTAGTACNNNNNNNNNNACGCC
2240	GATCAACGTCTCATTTT	Arbitary PCR to determine transposon insertion site (2nd round)
1801	GGCCACGCGTCGACTAGTAC
6971	AAATCACCGTTCAGCAGG	qRT-PCR for iatB
6972	ATCCATCACCACACCATC
820	GGTGCGAAGAAAGTGGTTATGAC	qRT-PCR for gapA
821	GGCCAGCATATTTGTCGAAGTTAG
